# Supplementary material for: RNA sequencing identifies novel non-coding RNA and exon-specific effects associated with cigarette smoking
Source: BMC Med Genomics. 2017 Oct 6;10:58. doi: 10.1186/s12920-017-0295-9 (PMC6225866; doi:10.1186/s12920-017-0295-9)
Supplement: Supplementary file 2 — Genes differentially expressed (adjusted p-value <0.05) between current and former smokers (n = 171). Analysis adjusted for age, race, gender, pack-years of smoking history, monocyte percentage, lymphocyte percentage, eosinophil percentage, neutrophil percentage, library construction batch, and surrogate variables. (XLSX 28 kb) [file 12920_2017_295_MOESM2_ESM.xlsx]

## Sheet: Sheet1
Ensembl Gene ID	Gene Symbol	Log Fold Change	Average Expression	Moderated T Statistic	P Value	Adjusted P Value
ENSG00000154165	GPR15	1.14124	4.61928	15.0933	2.12503e-42	5.92565e-38
ENSG00000173114	LRRN3	0.829929	4.7744	13.6568	4.19497e-36	5.84884e-32
ENSG00000253230	LINC00599	1.77743	-2.655	11.4386	5.87259e-27	5.45858e-23
ENSG00000080822	CLDND1	0.219401	6.35965	10.9296	5.56369e-25	3.87859e-21
ENSG00000153823	PID1	0.495428	4.0482	10.3707	7.14161e-23	3.98287e-19
ENSG00000077063	CTTNBP2	1.23317	-0.52805	10.0633	9.64745e-22	4.48365e-18
ENSG00000111961	SASH1	0.695455	2.95495	9.88656	4.21587e-21	1.67942e-17
ENSG00000167680	SEMA6B	1.07878	-1.12085	9.62013	3.77012e-20	1.31412e-16
ENSG00000063438	AHRR	1.12293	-0.463448	9.2161	9.68918e-19	3.00203e-15
ENSG00000132514	CLEC10A	0.48655	3.285	8.86972	1.45314e-17	4.05208e-14
ENSG00000187474	FPR3	0.678404	2.05291	8.4909	2.58459e-16	6.55193e-13
ENSG00000010327	STAB1	0.285165	5.25825	8.15922	2.9841e-15	6.9343e-12
ENSG00000179163	FUCA1	0.223295	5.13064	7.04041	6.67127e-12	1.43099e-08
ENSG00000171631	P2RY6	0.641202	-0.504955	6.98718	9.42163e-12	1.87659e-08
ENSG00000128268	MGAT3	0.374241	1.43531	6.82162	2.72134e-11	5.05898e-08
ENSG00000082397	EPB41L3	0.208778	5.49604	6.79274	3.26763e-11	5.69487e-08
ENSG00000101439	CST3	0.20313	5.87915	6.74024	4.55021e-11	7.46369e-08
ENSG00000080819	CPOX	0.115218	4.74624	6.3905	3.91958e-10	6.07208e-07
ENSG00000161944	ASGR2	0.331876	2.00553	6.11055	2.05614e-09	3.01765e-06
ENSG00000130723	PRRC2B	0.0929161	5.55174	6.07454	2.53362e-09	3.4102e-06
ENSG00000151692	RNF144A	0.140007	5.58382	6.0722	2.5682e-09	3.4102e-06
ENSG00000197353	LYPD2	-0.82761	-1.35179	-5.99237	4.06505e-09	5.15245e-06
ENSG00000103489	XYLT1	0.128235	5.83946	5.96857	4.65729e-09	5.64645e-06
ENSG00000165185	KIAA1958	0.176453	3.5452	5.91148	6.44166e-09	7.48441e-06
ENSG00000164466	SFXN1	0.0854967	5.59626	5.78891	1.28144e-08	1.42931e-05
ENSG00000157404	KIT	0.293278	2.23925	5.74025	1.67823e-08	1.7999e-05
ENSG00000143344	RGL1	0.249849	2.34132	5.65298	2.70999e-08	2.79882e-05
ENSG00000140287	HDC	0.581203	3.21087	5.59269	3.75999e-08	3.74455e-05
ENSG00000146859	TMEM140	0.0944152	7.0943	5.57618	4.11081e-08	3.95275e-05
ENSG00000138722	MMRN1	-0.286552	4.11548	-5.47199	7.18076e-08	6.67452e-05
ENSG00000129757	CDKN1C	-0.407799	2.76748	-5.33088	1.50746e-07	0.000135598
ENSG00000149516	MS4A3	0.38868	2.7616	5.29067	1.85669e-07	0.000161793
ENSG00000179348	GATA2	0.488101	2.36566	5.22613	2.58705e-07	0.000218606
ENSG00000102524	TNFSF13B	0.137676	6.9245	5.18547	3.18286e-07	0.000261042
ENSG00000061918	GUCY1B3	-0.193591	3.57649	-5.15119	3.78658e-07	0.000301683
ENSG00000134769	DTNA	0.393331	0.583158	5.1063	4.74682e-07	0.000358309
ENSG00000280237	MIR4697HG	0.232989	2.77443	5.10598	4.75432e-07	0.000358309
ENSG00000149534	MS4A2	0.559056	2.4742	5.08707	5.22667e-07	0.000383542
ENSG00000180155	LYNX1	-0.44485	0.228587	-5.06805	5.74732e-07	0.000410934
ENSG00000134489	HRH4	0.247827	3.54474	5.0338	6.81395e-07	0.000475017
ENSG00000100473	COCH	0.309993	1.22043	4.98362	8.72918e-07	0.000581357
ENSG00000243156	MICAL3	0.106679	4.88495	4.98299	8.75632e-07	0.000581357
ENSG00000122729	ACO1	0.142762	6.60833	4.9245	1.16564e-06	0.000741374
ENSG00000152558	TMEM123	0.10097	8.56647	4.92376	1.16982e-06	0.000741374
ENSG00000179639	FCER1A	0.348368	4.56075	4.91388	1.2274e-06	0.000752315
ENSG00000227240	NA	0.426305	-0.222212	4.9116	1.24104e-06	0.000752315
ENSG00000196684	HSH2D	0.100703	6.15532	4.88868	1.3869e-06	0.000822845
ENSG00000152952	PLOD2	-0.331579	0.8233	-4.87374	1.49071e-06	0.00086601
ENSG00000137449	CPEB2	0.0959922	6.04683	4.8484	1.6841e-06	0.000944759
ENSG00000099250	NRP1	0.395396	1.81919	4.84718	1.69403e-06	0.000944759
ENSG00000169224	GCSAML	0.376809	1.83254	4.77203	2.42467e-06	0.00132572
ENSG00000070214	SLC44A1	0.0773398	6.11409	4.76732	2.47939e-06	0.00132957
ENSG00000168546	GFRA2	0.486149	-0.297677	4.74476	2.75843e-06	0.0014513
ENSG00000154269	ENPP3	0.389601	1.70161	4.73086	2.94517e-06	0.00152085
ENSG00000139679	LPAR6	0.101806	6.36228	4.72111	3.08329e-06	0.00156323
ENSG00000138642	HERC6	0.155347	5.44143	4.7027	3.3614e-06	0.0016738
ENSG00000234424	NA	0.393424	-0.0111174	4.69075	3.55464e-06	0.00171109
ENSG00000109099	PMP22	0.388895	0.0858187	4.69049	3.55902e-06	0.00171109
ENSG00000158715	SLC45A3	0.389441	1.85961	4.61318	5.09482e-06	0.00240795
ENSG00000116044	NFE2L2	0.0524067	7.28391	4.575	6.07119e-06	0.00282159
ENSG00000134247	PTGFRN	0.326337	0.858989	4.55799	6.56188e-06	0.00299964
ENSG00000162654	GBP4	-0.134325	6.6976	-4.53837	7.17491e-06	0.00322697
ENSG00000260314	MRC1	0.394729	1.15021	4.51853	7.85103e-06	0.00347502
ENSG00000050628	PTGER3	0.479558	-0.150585	4.50213	8.4554e-06	0.00368404
ENSG00000185507	IRF7	0.136992	3.86889	4.49594	8.69481e-06	0.00370047
ENSG00000166833	NAV2	0.393002	-0.243618	4.49432	8.75851e-06	0.00370047
ENSG00000215223	CYP51A1P3	0.549624	-1.57752	4.48979	8.93898e-06	0.00372035
ENSG00000134755	DSC2	0.316602	5.93539	4.46919	9.8064e-06	0.00402134
ENSG00000110076	NRXN2	-0.534792	-2.07545	-4.42944	1.17134e-05	0.00473376
ENSG00000131979	GCH1	-0.0920078	5.82426	-4.42277	1.20667e-05	0.00480685
ENSG00000108771	DHX58	0.149713	4.25075	4.41807	1.23212e-05	0.00483911
ENSG00000119922	IFIT2	0.191934	8.61921	4.4019	1.3238e-05	0.00512698
ENSG00000141664	ZCCHC2	0.143876	6.70788	4.36875	1.5325e-05	0.00572471
ENSG00000136826	KLF4	-0.134952	4.28351	-4.36816	1.53647e-05	0.00572471
ENSG00000188313	PLSCR1	0.156778	7.05811	4.36768	1.53973e-05	0.00572471
ENSG00000230817	LINC01362	0.552842	-0.902612	4.31894	1.90621e-05	0.00699402
ENSG00000179934	CCR8	0.3307	1.77813	4.30975	1.98411e-05	0.0071853
ENSG00000091436	NA	0.112483	5.28263	4.28276	2.23072e-05	0.00797484
ENSG00000088827	SIGLEC1	0.506228	1.46775	4.25239	2.54323e-05	0.00897697
ENSG00000163751	CPA3	0.431203	2.79779	4.23798	2.7057e-05	0.0094143
ENSG00000175984	DENND2C	-0.213279	2.08259	-4.2355	2.73465e-05	0.0094143
ENSG00000149483	TMEM138	0.085335	4.59464	4.23101	2.78776e-05	0.00948009
ENSG00000104043	ATP8B4	0.106547	6.17388	4.22414	2.87103e-05	0.00964562
ENSG00000183486	MX2	0.102629	7.85082	4.19715	3.22157e-05	0.0106945
ENSG00000128512	DOCK4	0.199062	5.75544	4.18077	3.45385e-05	0.0113306
ENSG00000075213	SEMA3A	-0.492529	-0.153469	-4.14744	3.97661e-05	0.0128939
ENSG00000131016	AKAP12	0.360214	3.57882	4.12761	4.32249e-05	0.0138543
ENSG00000075223	SEMA3C	0.146029	4.29884	4.11591	4.53981e-05	0.0143179
ENSG00000134897	BIVM	0.153347	2.58611	4.11434	4.56982e-05	0.0143179
ENSG00000201619	NA	0.492093	-2.33113	4.11147	4.62496e-05	0.0143297
ENSG00000237011	NA	0.399081	-0.407612	4.09882	4.87599e-05	0.0149414
ENSG00000138119	MYOF	-0.161121	5.10642	-4.08331	5.20166e-05	0.0157661
ENSG00000168591	TMUB2	0.0649114	5.03351	4.05709	5.79933e-05	0.0173079
ENSG00000033327	GAB2	0.0586173	6.78884	4.05563	5.83448e-05	0.0173079
ENSG00000151090	THRB	0.247181	0.984099	4.0461	6.06883e-05	0.0178136
ENSG00000267453	NA	0.685157	-1.74305	4.02125	6.72242e-05	0.019404
ENSG00000279320	NA	0.189714	2.98199	4.02026	6.74983e-05	0.019404
ENSG00000254275	LINC00824	0.407348	1.02771	4.01287	6.95761e-05	0.0197705
ENSG00000168913	ENHO	0.426753	-1.08628	4.00863	7.0798e-05	0.0197705
ENSG00000101346	POFUT1	-0.0738425	4.57897	-4.00482	7.19107e-05	0.0197705
ENSG00000150753	CCT5	-0.0454027	6.83947	-4.00373	7.22299e-05	0.0197705
ENSG00000185630	PBX1	-0.15161	3.43033	-4.00344	7.23183e-05	0.0197705
ENSG00000136147	PHF11	0.0690444	6.17825	3.99702	7.42397e-05	0.0200988
ENSG00000159592	GPBP1L1	0.0384215	6.9822	3.99342	7.5339e-05	0.0202003
ENSG00000172936	MYD88	0.0718754	6.84295	3.98823	7.69513e-05	0.0203057
ENSG00000114948	ADAM23	0.347637	2.95929	3.98544	7.78344e-05	0.0203057
ENSG00000156030	ELMSAN1	0.0533795	6.01244	3.98518	7.79167e-05	0.0203057
ENSG00000086232	EIF2AK1	-0.0947624	7.419	-3.97756	8.03698e-05	0.020751
ENSG00000133477	FAM83F	0.370644	0.132965	3.9713	8.24448e-05	0.0210154
ENSG00000165695	AK8	0.487603	-1.99386	3.96994	8.2901e-05	0.0210154
ENSG00000163737	PF4	-0.173671	5.30918	-3.95855	8.68206e-05	0.0217136
ENSG00000135144	DTX1	-0.244998	1.0605	-3.95744	8.72126e-05	0.0217136
ENSG00000135373	EHF	0.427617	-1.07747	3.951	8.95193e-05	0.0220907
ENSG00000227508	NA	-0.225194	1.35589	-3.94764	9.07408e-05	0.0221957
ENSG00000005844	ITGAL	0.0541176	7.33534	3.94139	9.3064e-05	0.0224457
ENSG00000166949	SMAD3	0.0643606	5.81443	3.94057	9.33727e-05	0.0224457
ENSG00000187608	ISG15	0.313632	2.70908	3.93633	9.49823e-05	0.0226374
ENSG00000176928	GCNT4	0.105053	5.26885	3.92663	9.87691e-05	0.0233405
ENSG00000136161	RCBTB2	0.0759321	6.95174	3.91947	0.000101654	0.0238204
ENSG00000279620	NA	0.158528	2.03752	3.91276	0.000104434	0.0242678
ENSG00000108239	TBC1D12	0.135644	3.40158	3.89874	0.00011047	0.0254583
ENSG00000152689	RASGRP3	0.125562	4.25505	3.89483	0.00011221	0.0256474
ENSG00000152778	IFIT5	0.14063	6.38869	3.88662	0.000115951	0.0262869
ENSG00000233392	NA	-0.395268	0.467649	-3.87955	0.000119267	0.0268206
ENSG00000119636	CCDC176	-0.149798	4.39773	-3.87612	0.000120909	0.0269724
ENSG00000008394	MGST1	0.13699	3.19974	3.87324	0.0001223	0.0270662
ENSG00000132849	INADL	0.067909	6.83188	3.86174	0.000128021	0.0279622
ENSG00000170128	GPR25	-0.349535	-3.10705	-3.86109	0.000128355	0.0279622
ENSG00000155307	SAMSN1	0.0993193	6.01411	3.84777	0.000135311	0.0292492
ENSG00000204455	TRIM51BP	0.524876	-2.31902	3.84558	0.000136487	0.0292765
ENSG00000159713	TPPP3	-0.279247	1.19492	-3.8375	0.000140918	0.0299962
ENSG00000181381	DDX60L	0.10308	8.84196	3.82178	0.000149929	0.0316725
ENSG00000108960	MMD	0.115931	5.53158	3.81223	0.000155661	0.0326361
ENSG00000247315	ZCCHC3	0.0591991	4.71491	3.8038	0.000160899	0.0333633
ENSG00000182985	CADM1	0.262546	1.6783	3.80281	0.000161522	0.0333633
ENSG00000241316	SUCLG2-AS1	0.21546	1.0494	3.79555	0.000166179	0.0340728
ENSG00000114745	GORASP1	0.0611738	4.86393	3.79235	0.000168273	0.0340943
ENSG00000260401	NA	0.192288	2.4171	3.79146	0.000168859	0.0340943
ENSG00000255566	NA	0.398805	-1.21242	3.78941	0.000170222	0.0340943
ENSG00000164054	SHISA5	0.0685837	6.97318	3.78798	0.000171175	0.0340943
ENSG00000178538	CA8	0.321673	1.66544	3.7739	0.000180837	0.0357634
ENSG00000132464	ENAM	0.239695	1.61196	3.76862	0.000184591	0.036202
ENSG00000065911	MTHFD2	0.073954	4.91464	3.76612	0.000186391	0.036202
ENSG00000264441	NA	-0.46637	-2.41337	-3.76493	0.000187261	0.036202
ENSG00000055332	EIF2AK2	0.142364	6.9449	3.76305	0.000188629	0.036202
ENSG00000164327	RICTOR	0.0476794	9.09141	3.7618	0.000189546	0.036202
ENSG00000165322	ARHGAP12	-0.0628696	5.92145	-3.75927	0.000191416	0.0363105
ENSG00000134744	ZCCHC11	-0.0436838	7.02592	-3.75222	0.000196727	0.0370658
ENSG00000116106	EPHA4	0.132288	5.11412	3.7472	0.000200589	0.0375397
ENSG00000096968	JAK2	-0.0582127	7.99686	-3.73727	0.000208438	0.0385903
ENSG00000163191	S100A11	0.0796522	6.7625	3.73661	0.00020897	0.0385903
ENSG00000226321	CROCC2	-0.399706	-1.50921	-3.72744	0.000216496	0.039717
ENSG00000173821	RNF213	0.0659405	10.2397	3.72409	0.000219314	0.0399711
ENSG00000226609	NA	-0.397545	-1.1767	-3.71948	0.000223236	0.0404216
ENSG00000123908	AGO2	0.0562124	7.30978	3.71628	0.000225999	0.040658
ENSG00000184979	USP18	0.296918	1.15916	3.71445	0.000227597	0.0406829
ENSG00000204256	BRD2	0.0360889	7.28376	3.70511	0.000235909	0.0419001
ENSG00000103769	RAB11A	-0.0435029	6.56544	-3.69793	0.000242488	0.042796
ENSG00000096996	IL12RB1	-0.0801572	4.36544	-3.69379	0.000246359	0.0430084
ENSG00000120438	TCP1	-0.0381796	6.83227	-3.69314	0.000246974	0.0430084
ENSG00000163644	PPM1K	0.0624368	6.75685	3.69172	0.000248318	0.0430084
ENSG00000175591	P2RY2	0.183116	2.37296	3.67637	0.000263301	0.0453219
ENSG00000174776	WDR49	-0.185471	2.8847	-3.67173	0.000267993	0.0458465
ENSG00000107201	DDX58	0.090641	7.88422	3.66439	0.000275574	0.0468559
ENSG00000115267	IFIH1	0.0899667	6.29392	3.66233	0.000277737	0.0469376
ENSG00000151012	SLC7A11	0.184163	2.13039	3.65476	0.000285834	0.048015
ENSG00000165490	DDIAS	-0.13811	3.22496	-3.6498	0.000291262	0.0486338
ENSG00000117791	MARC2	0.352897	-0.580135	3.64368	0.000298084	0.0489473
ENSG00000067066	SP100	0.0508351	8.84393	3.64271	0.000299179	0.0489473
ENSG00000121966	CXCR4	0.076922	8.63364	3.64223	0.000299725	0.0489473
ENSG00000106615	RHEB	0.0735783	4.07755	3.64184	0.000300161	0.0489473
