# Supplementary material for: RNA sequencing identifies novel non-coding RNA and exon-specific effects associated with cigarette smoking
Source: BMC Med Genomics. 2017 Oct 6;10:58. doi: 10.1186/s12920-017-0295-9 (PMC6225866; doi:10.1186/s12920-017-0295-9)
Supplement: Supplementary file 3 — Comparison of log fold changes in 50 differentially expressed genes that overlap Huan et al. 2016. All 50 genes have a consistent direction of effect. (XLSX 11 kb) [file 12920_2017_295_MOESM3_ESM.xlsx]

## Sheet: Sheet1
Ensembl Gene ID	Gene Symbol	Log Fold Change COPDGENE	Meta Beta Huan et al. 2016
ENSG00000197353	LYPD2	-0.82761	-0.146768
ENSG00000129757	CDKN1C	-0.407799	-0.204767
ENSG00000138722	MMRN1	-0.286552	-0.0429273
ENSG00000159713	TPPP3	-0.279247	-0.0161669
ENSG00000138119	MYOF	-0.161121	-0.0640735
ENSG00000119636	CCDC176	-0.149798	-0.0337727
ENSG00000165490	DDIAS	-0.13811	-0.0397592
ENSG00000162654	GBP4	-0.134325	-0.0847653
ENSG00000086232	EIF2AK1	-0.0947624	-0.0864875
ENSG00000096968	JAK2	-0.0582127	-0.0421925
ENSG00000114745	GORASP1	0.0611738	0.0344343
ENSG00000132849	INADL	0.067909	0.0186385
ENSG00000136161	RCBTB2	0.0759321	0.0387625
ENSG00000070214	SLC44A1	0.0773398	0.0495677
ENSG00000164466	SFXN1	0.0854967	0.0379826
ENSG00000130723	PRRC2B	0.0929161	0.215858
ENSG00000155307	SAMSN1	0.0993193	0.0395583
ENSG00000152558	TMEM123	0.10097	0.0901956
ENSG00000139679	LPAR6	0.101806	0.110887
ENSG00000091436	AC013461.1	0.112483	0.0157905
ENSG00000080819	CPOX	0.115218	0.427723
ENSG00000152689	RASGRP3	0.125562	0.0515704
ENSG00000116106	EPHA4	0.132288	0.0644982
ENSG00000008394	MGST1	0.13699	0.0191208
ENSG00000151692	RNF144A	0.140007	0.0829969
ENSG00000134897	BIVM	0.153347	0.043067
ENSG00000101439	CST3	0.20313	0.0818676
ENSG00000082397	EPB41L3	0.208778	0.121128
ENSG00000080822	CLDND1	0.219401	0.182755
ENSG00000179163	FUCA1	0.223295	0.131015
ENSG00000280237	MIR4697HG	0.232989	0.0325584
ENSG00000143344	RGL1	0.249849	0.108988
ENSG00000010327	STAB1	0.285165	0.0977358
ENSG00000157404	KIT	0.293278	0.0220225
ENSG00000184979	USP18	0.296918	0.271689
ENSG00000100473	COCH	0.309993	0.0254821
ENSG00000134755	DSC2	0.316602	0.0368251
ENSG00000179934	CCR8	0.3307	0.0408444
ENSG00000161944	ASGR2	0.331876	0.02491
ENSG00000114948	ADAM23	0.347637	0.047055
ENSG00000179639	FCER1A	0.348368	0.110087
ENSG00000128268	MGAT3	0.374241	0.0209597
ENSG00000168546	GFRA2	0.486149	0.0433829
ENSG00000132514	CLEC10A	0.48655	0.0903497
ENSG00000153823	PID1	0.495428	0.25226
ENSG00000171631	P2RY6	0.641202	0.0221113
ENSG00000187474	FPR3	0.678404	0.0927533
ENSG00000111961	SASH1	0.695455	0.182033
ENSG00000173114	LRRN3	0.829929	0.640047
ENSG00000154165	GPR15	1.14124	0.090657
