# Supplementary material for: RNA sequencing identifies novel non-coding RNA and exon-specific effects associated with cigarette smoking
Source: BMC Med Genomics. 2017 Oct 6;10:58. doi: 10.1186/s12920-017-0295-9 (PMC6225866; doi:10.1186/s12920-017-0295-9)
Supplement: Supplementary file 6 — Significant gene ontology terms over-represented in genes differentially expressed between current and former smokers. P-values are Bonferroni corrected for multiple comparisons. (XLSX 16 kb) [file 12920_2017_295_MOESM6_ESM.xlsx]

## Sheet: Sheet1
Name	Number of Genes In Category	Number of Differentially Expressed Genes in Category	Number Expected	Fold Enrichment	Over-represented Adjusted P Value
defense response	1147	33	8.59	3.84	1.96e-07
immune system process	2465	49	18.45	2.66	6.26e-07
regulation of response to stimulus	3696	58	27.67	2.1	5.88e-05
response to external stimulus	1766	37	13.22	2.8	6.6e-05
regulation of multicellular organismal process	2656	47	19.88	2.36	7.85e-05
positive regulation of multicellular organismal process	1425	32	10.67	3	0.000172
regulation of response to external stimulus	712	22	5.33	4.13	0.00018
response to other organism	753	22	5.64	3.9	0.000476
response to external biotic stimulus	754	22	5.64	3.9	0.000487
response to virus	251	13	1.88	6.92	0.00058
biological regulation	11582	119	86.7	1.37	0.000605
immune response	1591	33	11.91	2.77	0.000647
response to biotic stimulus	786	22	5.88	3.74	0.000994
negative regulation of multicellular organismal process	1004	25	7.52	3.33	0.00115
regulation of immune system process	1392	30	10.42	2.88	0.00126
regulation of immune response	942	24	7.05	3.4	0.00139
response to stimulus	7800	90	58.39	1.54	0.00199
single-organism process	12622	124	94.49	1.31	0.00346
response to cytokine	727	20	5.44	3.67	0.00513
defense response to virus	169	10	1.27	7.9	0.00605
positive regulation of response to stimulus	2028	36	15.18	2.37	0.00659
regulation of cellular process	10399	108	77.85	1.39	0.00703
response to stress	3214	48	24.06	1.99	0.0094
regulation of neurogenesis	694	19	5.2	3.66	0.0107
regulation of multicellular organismal development	1714	32	12.83	2.49	0.0107
regulation of developmental process	2263	38	16.94	2.24	0.0117
regulation of nervous system development	782	20	5.85	3.42	0.0155
inflammatory response	462	15	3.46	4.34	0.0201
single organism signaling	5262	66	39.39	1.68	0.0211
signaling	5266	66	39.42	1.67	0.0217
defense response to other organism	406	14	3.04	4.61	0.0223
positive regulation of biological process	5270	66	39.45	1.67	0.0223
regulation of anatomical structure morphogenesis	960	22	7.19	3.06	0.0269
regulation of biological process	10941	110	81.91	1.34	0.0311
regulation of biological quality	3560	50	26.65	1.88	0.0312
signal transduction	4867	62	36.44	1.7	0.0318
innate immune response	614	17	4.6	3.7	0.0348
cell communication	5351	66	40.06	1.65	0.0387
regulation of cell migration	691	18	5.17	3.48	0.0412
positive regulation of cytokine production	370	13	2.77	4.69	0.0421
cell surface receptor signaling pathway	2211	36	16.55	2.17	0.0481
