# Supplementary material for: RNA sequencing identifies novel non-coding RNA and exon-specific effects associated with cigarette smoking
Source: BMC Med Genomics. 2017 Oct 6;10:58. doi: 10.1186/s12920-017-0295-9 (PMC6225866; doi:10.1186/s12920-017-0295-9)
Supplement: Supplementary file 7 — Differentially expressed genes in current versus former smokers (adjusted p-value <0.05) that are nominally significant (p < 0.05) in differential expression analysis of current smokers who had smoked within the last 2 h (n = 93) versus those who had not (n = 136). A total of 34 genes (20.5%) showed nominal significance in the acute smoking analysis. Secondary analysis adjusted for smoking intensity (i.e. average number of cigarettes smoked per day) yielded similar results. logFC = log2 fold change. AS = acute smoking. CS = current smoking. * = Adjusted for smoking intensity (average cigarettes per day). Bolded p-values are statistically significant after Bonferroni correction for 171 tests (XLSX 13 kb) [file 12920_2017_295_MOESM7_ESM.xlsx]

## Sheet: Sheet1
Ensembl Gene ID	Gene Symbol	logFC CS	Adjusted P Value CS	logFC AS	P value AS	Adjusted logFC AS*	Adjusted P value AS*
ENSG00000253230	LINC00599	1.77743	5.45858e-23	0.582649	0.0180346	0.512783	0.0477838
ENSG00000153823	PID1	0.495428	3.98287e-19	0.179256	0.00462206	0.144483	0.0271713
ENSG00000077063	CTTNBP2	1.23317	4.48365e-18	0.460971	0.00383609	0.345366	0.0332692
ENSG00000167680	SEMA6B	1.07878	1.31412e-16	0.39347	0.00968338	0.397715	0.0133352
ENSG00000063438	AHRR	1.12293	3.00203e-15	0.561388	5.3883e-05	0.552208	0.000138913
ENSG00000187474	FPR3	0.678404	6.55193e-13	0.338047	0.00027557	0.329713	0.000721432
ENSG00000179163	FUCA1	0.223295	1.43099e-08	0.172867	0.000140417	0.16489	0.000501238
ENSG00000171631	P2RY6	0.641202	1.87659e-08	0.243101	0.0149483	0.259246	0.0141325
ENSG00000082397	EPB41L3	0.208778	5.69487e-08	0.148362	0.00012737	0.156702	7.3829e-05
ENSG00000101439	CST3	0.20313	7.46369e-08	0.0925424	0.0150595	0.091934	0.0190693
ENSG00000080819	CPOX	0.115218	6.07208e-07	0.0679488	0.00647834	0.0480824	0.0614288
ENSG00000130723	PRRC2B	0.0929161	3.4102e-06	0.0451471	0.0350236	0.0371151	0.101043
ENSG00000197353	LYPD2	-0.82761	5.15245e-06	-0.430693	0.0216105	-0.365701	0.0646196
ENSG00000143344	RGL1	0.249849	2.79882e-05	0.220903	0.000177443	0.229482	0.000202547
ENSG00000138722	MMRN1	-0.286552	6.67452e-05	-0.271212	0.00573422	-0.255443	0.0140183
ENSG00000061918	GUCY1B3	-0.193591	0.000301683	-0.144337	0.0269962	-0.128155	0.0647632
ENSG00000152952	PLOD2	-0.331579	0.00086601	-0.220646	0.0392062	-0.189183	0.0947903
ENSG00000099250	NRP1	0.395396	0.000944759	0.200026	0.0352131	0.141229	0.160399
ENSG00000168546	GFRA2	0.486149	0.0014513	0.301938	0.0142633	0.273681	0.0341252
ENSG00000234424	NA	0.393424	0.00171109	0.204708	0.0340238	0.211677	0.0354847
ENSG00000260314	MRC1	0.394729	0.00347502	0.287799	0.010393	0.268435	0.0236148
ENSG00000088827	SIGLEC1	0.506228	0.00897697	-0.36121	0.00215963	-0.450929	0.000392788
ENSG00000138119	MYOF	-0.161121	0.0157661	-0.159667	0.00761748	-0.130492	0.0321056
ENSG00000033327	GAB2	0.0586173	0.0173079	0.0402154	0.0408453	0.0401015	0.0494405
ENSG00000163737	PF4	-0.173671	0.0217136	-0.186734	0.0184362	-0.191725	0.0227912
ENSG00000108239	TBC1D12	0.135644	0.0254583	0.13897	0.00260087	0.107318	0.0242408
ENSG00000155307	SAMSN1	0.0993193	0.0292492	0.0875758	0.00788668	0.0829801	0.0165087
ENSG00000260401	NA	0.192288	0.0340943	0.142068	0.0402369	0.156013	0.0327808
ENSG00000065911	MTHFD2	0.073954	0.036202	0.0778561	0.00374911	0.0761809	0.00691434
ENSG00000116106	EPHA4	0.132288	0.0375397	-0.100142	0.0345667	-0.0773754	0.118614
ENSG00000096968	JAK2	-0.0582127	0.0385903	-0.0563161	0.0093807	-0.0477164	0.0356534
ENSG00000175591	P2RY2	0.183116	0.0453219	0.141687	0.0323851	0.157986	0.0236909
ENSG00000151012	SLC7A11	0.184163	0.048015	0.233493	0.000281625	0.26709	7.84992e-05
ENSG00000117791	MARC2	0.352897	0.0489473	0.249651	0.0355136	0.276791	0.0283706
